# Supplementary material for: Genetic and Functional Evidence Links Germline Biallelic Inactivating Variants in WWOX to Histological Mixed‐Type Thyroid Cancer
Source: Adv Sci (Weinh). 2025 Oct 22;13(1):e07602. doi: 10.1002/advs.202507602 (PMC12767083; doi:10.1002/advs.202507602)
Supplement: Supplementary file 2 — Supplemental Table 6 [file ADVS-13-e07602-s003.xlsx]

## Sheet: list
Supplementary Table 6: A list of 261 putative WWOX-interacting proteins identified by IP-MS analysis
Uniprot_ID	Gene_name	Description	CAL-62_WT_IgG	CAL-62_WT_Anti-Flag	CAL-62_pCMV-3Tag_IgG	CAL-62_pCMV-3Tag_Anti-Flag
P68032	ACTC1	Actin, alpha cardiac muscle 1	Lost Detection	5.67485e+06	Lost Detection	Lost Detection
Q16822	PCK2	Phosphoenolpyruvate carboxykinase [GTP], mitochondrial	Lost Detection	729353	Lost Detection	Lost Detection
P07954	FH	Fumarate hydratase, mitochondrial	Lost Detection	387307	Lost Detection	Lost Detection
Q9H9B4	SFXN1	Sideroflexin-1	Lost Detection	350960	Lost Detection	Lost Detection
Q5EBL8	PDZD11	PDZ domain-containing protein 11	Lost Detection	337131	Lost Detection	Lost Detection
P0DOY2	IGLC2	Immunoglobulin lambda constant 2	Lost Detection	1.74747e+06	Lost Detection	Lost Detection
Q9NX58	LYAR	Cell growth-regulating nucleolar protein	Lost Detection	1.44058e+06	Lost Detection	Lost Detection
P49755	TMED10	Transmembrane emp24 domain-containing protein 10	Lost Detection	2.20405e+06	Lost Detection	Lost Detection
P02647	APOA1	Apolipoprotein A-I	Lost Detection	493743	Lost Detection	Lost Detection
P30084	ECHS1	Enoyl-CoA hydratase, mitochondrial	Lost Detection	245897	Lost Detection	Lost Detection
Q9Y676	MRPS18B	28S ribosomal protein S18b, mitochondrial	Lost Detection	297052	Lost Detection	Lost Detection
O60547	GMDS	GDP-mannose 4,6 dehydratase	Lost Detection	406884	Lost Detection	Lost Detection
P15153	RAC2	Ras-related C3 botulinum toxin substrate 2	Lost Detection	1.30201e+06	Lost Detection	Lost Detection
P04040	CAT	Catalase	Lost Detection	543308	Lost Detection	Lost Detection
P0C7P4	UQCRFS1P1	Putative cytochrome b-c1 complex subunit Rieske-like protein 1	Lost Detection	834926	Lost Detection	Lost Detection
Q9UKY7	CDV3	Protein CDV3 homolog	Lost Detection	741186	Lost Detection	Lost Detection
O43396	TXNL1	Thioredoxin-like protein 1	Lost Detection	367175	Lost Detection	Lost Detection
Q96DA6	DNAJC19	Mitochondrial import inner membrane translocase subunit TIM14	Lost Detection	295553	Lost Detection	Lost Detection
P50579	METAP2	Methionine aminopeptidase 2	Lost Detection	459705	Lost Detection	Lost Detection
P78406	RAE1	mRNA export factor RAE1	Lost Detection	2.08488e+06	Lost Detection	Lost Detection
D6RBQ6	USP17L17	Ubiquitin carboxyl-terminal hydrolase 17-like protein 17	Lost Detection	5.13336e+06	Lost Detection	Lost Detection
Q69YQ0	SPECC1L	Cytospin-A	Lost Detection	1.60756e+06	Lost Detection	Lost Detection
P38117	ETFB	Electron transfer flavoprotein subunit beta	Lost Detection	509176	Lost Detection	Lost Detection
Q5SSJ5	HP1BP3	Heterochromatin protein 1-binding protein 3	Lost Detection	462463	Lost Detection	Lost Detection
O00178	GTPBP1	GTP-binding protein 1	Lost Detection	338164	Lost Detection	Lost Detection
Q9HC58	SLC24A3	Sodium/potassium/calcium exchanger 3	Lost Detection	3752333	Lost Detection	Lost Detection
Q92820	GGH	Gamma-glutamyl hydrolase	Lost Detection	356332	Lost Detection	Lost Detection
P54819	AK2	Adenylate kinase 2, mitochondrial	Lost Detection	95437.3	Lost Detection	Lost Detection
Q9NQG5	RPRD1B	Regulation of nuclear pre-mRNA domain-containing protein 1B	Lost Detection	302284	Lost Detection	Lost Detection
Q9BZF1	OSBPL8	Oxysterol-binding protein-related protein 8	Lost Detection	219327	Lost Detection	Lost Detection
Q99536	VAT1	Synaptic vesicle membrane protein VAT-1 homolog	Lost Detection	884212	Lost Detection	Lost Detection
Q9H7E2	TDRD3	Tudor domain-containing protein 3	Lost Detection	411735	Lost Detection	Lost Detection
P43034	PAFAH1B1	Platelet-activating factor acetylhydrolase IB subunit beta	Lost Detection	881027	Lost Detection	Lost Detection
Q9NVJ2	ARL8B	ADP-ribosylation factor-like protein 8B	Lost Detection	700406	Lost Detection	Lost Detection
Q8N442	GUF1	Translation factor GUF1, mitochondrial	Lost Detection	9327910	Lost Detection	Lost Detection
Q6UVK1	CSPG4	Chondroitin sulfate proteoglycan 4	Lost Detection	1.25909e+06	Lost Detection	Lost Detection
P19367	HK1	Hexokinase-1	Lost Detection	657431	Lost Detection	Lost Detection
Q9H019	MTFR1L	Mitochondrial fission regulator 1-like	Lost Detection	601960	Lost Detection	Lost Detection
O95363	FARS2	Phenylalanine--tRNA ligase, mitochondrial	Lost Detection	644785	Lost Detection	Lost Detection
Q9Y2Z9	COQ6	Ubiquinone biosynthesis monooxygenase COQ6, mitochondrial	Lost Detection	990554	Lost Detection	Lost Detection
P36776	LONP1	Lon protease homolog, mitochondrial	Lost Detection	264672	Lost Detection	Lost Detection
Q6PF06	TRMT10B	tRNA methyltransferase 10 homolog B	Lost Detection	996995	Lost Detection	Lost Detection
O14578	CIT	Citron Rho-interacting kinase	Lost Detection	263713	Lost Detection	Lost Detection
O95470	SGPL1	Sphingosine-1-phosphate lyase 1	Lost Detection	669627	Lost Detection	Lost Detection
Q92851	CASP10	Caspase-10	Lost Detection	543259	Lost Detection	Lost Detection
Q8TD57	DNAH3	Dynein axonemal heavy chain 3	Lost Detection	361358	Lost Detection	Lost Detection
Q12849	GRSF1	G-rich sequence factor 1	Lost Detection	443446	Lost Detection	Lost Detection
P23229	ITGA6	Integrin alpha-6	Lost Detection	3275513	Lost Detection	Lost Detection
P41743	PRKCI	Protein kinase C iota type	Lost Detection	517926	Lost Detection	Lost Detection
P20618	PSMB1	Proteasome subunit beta type-1	Lost Detection	1357679	Lost Detection	Lost Detection
Q86U38	NOP9	Nucleolar protein 9	Lost Detection	177545	Lost Detection	Lost Detection
Q13610	PWP1	Periodic tryptophan protein 1 homolog	Lost Detection	460524	Lost Detection	Lost Detection
Q9Y3C1	NOP16	Nucleolar protein 16	Lost Detection	647823	Lost Detection	Lost Detection
P61011	SRP54	Signal recognition particle subunit SRP54	Lost Detection	280856	Lost Detection	Lost Detection
Q9H6S3	EPS8L2	Epidermal growth factor receptor kinase substrate 8-like protein 2	Lost Detection	557020	Lost Detection	Lost Detection
Q6ZUT6	CCDC9B	Coiled-coil domain-containing protein 9B	Lost Detection	345456	Lost Detection	Lost Detection
Q9NVV4	MTPAP	Poly(A) RNA polymerase, mitochondrial	Lost Detection	328235	Lost Detection	Lost Detection
P46934	NEDD4	E3 ubiquitin-protein ligase NEDD4	Lost Detection	276626	Lost Detection	Lost Detection
Q9P2K8	EIF2AK4	eIF-2-alpha kinase GCN2	Lost Detection	364393	Lost Detection	Lost Detection
Q01780	EXOSC10	Exosome component 10	Lost Detection	287049	Lost Detection	Lost Detection
Q9Y4Y9	LSM5	U6 snRNA-associated Sm-like protein LSm5	Lost Detection	443784	Lost Detection	Lost Detection
Q9UHJ6	SHPK	Sedoheptulokinase	Lost Detection	184921	Lost Detection	Lost Detection
P49589	CARS1	Cysteine--tRNA ligase, cytoplasmic	Lost Detection	495204	Lost Detection	Lost Detection
O95639	CPSF4	Cleavage and polyadenylation specificity factor subunit 4	Lost Detection	641934	Lost Detection	Lost Detection
Q9NTZ6	RBM12	RNA-binding protein 12	Lost Detection	395278	Lost Detection	Lost Detection
Q9NQS1	AVEN	Cell death regulator Aven	Lost Detection	1.21866e+06	Lost Detection	Lost Detection
O75937	DNAJC8	DnaJ homolog subfamily C member 8	Lost Detection	357372	Lost Detection	Lost Detection
Q86W42	THOC6	THO complex subunit 6 homolog	Lost Detection	220517	Lost Detection	Lost Detection
A6NMB9	FIGNL2	Fidgetin-like protein 2	Lost Detection	251397	Lost Detection	Lost Detection
Q8NA72	POC5	Centrosomal protein POC5	Lost Detection	468043	Lost Detection	Lost Detection
P28482	MAPK1	Mitogen-activated protein kinase 1	Lost Detection	2.57191e+06	Lost Detection	Lost Detection
Q96F81	DISP1	Protein dispatched homolog 1	Lost Detection	442947	Lost Detection	Lost Detection
Q9UJX5	ANAPC4	Anaphase-promoting complex subunit 4	Lost Detection	566283	Lost Detection	Lost Detection
O94804	STK10	Serine/threonine-protein kinase 10	Lost Detection	4.25531e+06	Lost Detection	Lost Detection
Q96GA3	LTV1	Protein LTV1 homolog	Lost Detection	421233	Lost Detection	Lost Detection
Q5XPI4	RNF123	E3 ubiquitin-protein ligase RNF123	Lost Detection	702352	Lost Detection	Lost Detection
Q86UQ4	ABCA13	ATP-binding cassette sub-family A member 13	Lost Detection	599650	Lost Detection	Lost Detection
O00422	SAP18	Histone deacetylase complex subunit SAP18	Lost Detection	896626	Lost Detection	Lost Detection
P78316	NOP14	Nucleolar protein 14	Lost Detection	770501	Lost Detection	Lost Detection
O75828	CBR3	Carbonyl reductase [NADPH] 3	Lost Detection	785409	Lost Detection	Lost Detection
Q9BZE4	GTPBP4	GTP-binding protein 4	Lost Detection	2.1955e+06	Lost Detection	Lost Detection
O14641	DVL2	Segment polarity protein dishevelled homolog DVL-2	Lost Detection	375600	Lost Detection	Lost Detection
P29992	GNA11	Guanine nucleotide-binding protein subunit alpha-11	Lost Detection	409445	Lost Detection	Lost Detection
Q9Y2L1	DIS3	Exosome complex exonuclease RRP44	Lost Detection	311345	Lost Detection	Lost Detection
Q96I25	RBM17	Splicing factor 45	Lost Detection	1.79192e+06	Lost Detection	Lost Detection
P78332	RBM6	RNA-binding protein 6	Lost Detection	212383	Lost Detection	Lost Detection
O60522	TDRD6	Tudor domain-containing protein 6	Lost Detection	403601	Lost Detection	Lost Detection
Q5VST9	OBSCN	Obscurin	Lost Detection	557416	Lost Detection	Lost Detection
Q96RW7	HMCN1	Hemicentin-1	Lost Detection	487963	Lost Detection	Lost Detection
P29279	CCN2	CCN family member 2	Lost Detection	130453	Lost Detection	Lost Detection
P68133	ACTA1	Actin, alpha skeletal muscle	Lost Detection	1.04784e+08	Lost Detection	Lost Detection
P19105	MYL12A	Myosin regulatory light chain 12A	Lost Detection	771411	Lost Detection	Lost Detection
Q9H9G7	AGO3	Protein argonaute-3	Lost Detection	305076	Lost Detection	Lost Detection
Q9HCD5	NCOA5	Nuclear receptor coactivator 5	Lost Detection	304162	Lost Detection	Lost Detection
P61326	MAGOH	Protein mago nashi homolog	Lost Detection	2.67908e+06	Lost Detection	Lost Detection
P47985	UQCRFS1	Cytochrome b-c1 complex subunit Rieske, mitochondrial	Lost Detection	2.16023e+06	Lost Detection	Lost Detection
O60684	KPNA6	Importin subunit alpha-7	Lost Detection	1.4132e+06	Lost Detection	Lost Detection
O15042	U2SURP	U2 snRNP-associated SURP motif-containing protein	Lost Detection	2.52472e+06	Lost Detection	Lost Detection
O75525	KHDRBS3	KH domain-containing, RNA-binding, signal transduction-associated protein 3	Lost Detection	2.81377e+06	Lost Detection	Lost Detection
Q5VWX1	KHDRBS2	KH domain-containing, RNA-binding, signal transduction-associated protein 2	Lost Detection	509356	Lost Detection	Lost Detection
Q9NYF8	BCLAF1	Bcl-2-associated transcription factor 1	Lost Detection	3.05217e+06	Lost Detection	Lost Detection
Q9BVI4	NOC4L	Nucleolar complex protein 4 homolog	Lost Detection	283845	Lost Detection	Lost Detection
P12036	NEFH	Neurofilament heavy polypeptide	Lost Detection	167495	Lost Detection	Lost Detection
P55769	SNU13	NHP2-like protein 1	Lost Detection	3.91362e+06	Lost Detection	Lost Detection
Q9UKF6	CPSF3	Cleavage and polyadenylation specificity factor subunit 3	Lost Detection	1.61307e+06	Lost Detection	Lost Detection
Q02241	KIF23	Kinesin-like protein KIF23	Lost Detection	333400	Lost Detection	Lost Detection
Q13557	CAMK2D	Calcium/calmodulin-dependent protein kinase type II subunit delta	Lost Detection	1.17785e+06	Lost Detection	Lost Detection
Q9Y6A4	CFAP20	Cilia- and flagella-associated protein 20	Lost Detection	1.17238e+06	Lost Detection	Lost Detection
A0A1B0GUS4	UBE2L5	Ubiquitin-conjugating enzyme E2 L5	Lost Detection	663385	Lost Detection	Lost Detection
P25815	S100P	Protein S100-P	Lost Detection	98478.5	Lost Detection	Lost Detection
Q969X6	UTP4	U3 small nucleolar RNA-associated protein 4 homolog	Lost Detection	140966	Lost Detection	Lost Detection
Q13523	PRPF4B	Serine/threonine-protein kinase PRP4 homolog	Lost Detection	375637	Lost Detection	Lost Detection
P49848	TAF6	Transcription initiation factor TFIID subunit 6	Lost Detection	409804	Lost Detection	Lost Detection
Q9UNF1	MAGED2	Melanoma-associated antigen D2	Lost Detection	243774	Lost Detection	Lost Detection
Q14320	FAM50A	Protein FAM50A	Lost Detection	363067	Lost Detection	Lost Detection
Q96A23	CPNE4	Copine-4	Lost Detection	1.15737e+06	Lost Detection	Lost Detection
O75376	NCOR1	Nuclear receptor corepressor 1	Lost Detection	75781.1	Lost Detection	Lost Detection
Q99575	POP1	Ribonucleases P/MRP protein subunit POP1	Lost Detection	302944	Lost Detection	Lost Detection
Q86V48	LUZP1	Leucine zipper protein 1	Lost Detection	399706	Lost Detection	Lost Detection
O94992	HEXIM1	Protein HEXIM1	Lost Detection	589169	Lost Detection	Lost Detection
Q15287	RNPS1	RNA-binding protein with serine-rich domain 1	Lost Detection	644515	Lost Detection	Lost Detection
Q6P6C2	ALKBH5	RNA demethylase ALKBH5	Lost Detection	715818	Lost Detection	Lost Detection
Q6DKJ4	NXN	Nucleoredoxin	Lost Detection	198568	Lost Detection	Lost Detection
Q96GY0	ZC2HC1A	Zinc finger C2HC domain-containing protein 1A	Lost Detection	1.52037e+06	Lost Detection	Lost Detection
Q7Z591	AKNA	Microtubule organization protein AKNA	Lost Detection	2.83427e+06	Lost Detection	Lost Detection
P25490	YY1	Transcriptional repressor protein YY1	Lost Detection	303078	Lost Detection	Lost Detection
Q9Y421	FAM32A	Protein FAM32A	Lost Detection	1.15036e+06	Lost Detection	Lost Detection
Q9Y3E5	PTRH2	Peptidyl-tRNA hydrolase 2, mitochondrial	Lost Detection	554425	Lost Detection	Lost Detection
P19784	CSNK2A2	Casein kinase II subunit alpha'	Lost Detection	1.79448e+06	Lost Detection	Lost Detection
Q9NY12	GAR1	H/ACA ribonucleoprotein complex subunit 1	Lost Detection	510445	Lost Detection	Lost Detection
Q96RT1	ERBIN	Erbin	Lost Detection	2.15734e+06	Lost Detection	Lost Detection
P67812	SEC11A	Signal peptidase complex catalytic subunit SEC11A	Lost Detection	1.27363e+06	Lost Detection	Lost Detection
Q96DI7	SNRNP40	U5 small nuclear ribonucleoprotein 40 kDa protein	Lost Detection	473361	Lost Detection	Lost Detection
Q9UPP1	PHF8	Histone lysine demethylase PHF8	Lost Detection	253462	Lost Detection	Lost Detection
Q9Y6X9	MORC2	ATPase MORC2	Lost Detection	2.16976e+06	Lost Detection	Lost Detection
O00541	PES1	Pescadillo homolog	Lost Detection	343331	Lost Detection	Lost Detection
Q9UBB4	ATXN10	Ataxin-10	Lost Detection	487694	Lost Detection	Lost Detection
Q7Z7G8	VPS13B	Intermembrane lipid transfer protein VPS13B	Lost Detection	425414	Lost Detection	Lost Detection
P19022	CDH2	Cadherin-2	Lost Detection	383264	Lost Detection	Lost Detection
Q9UHL9	GTF2IRD1	General transcription factor II-I repeat domain-containing protein 1	Lost Detection	4.82876e+06	Lost Detection	Lost Detection
O95714	HERC2	E3 ubiquitin-protein ligase HERC2	Lost Detection	374478	Lost Detection	Lost Detection
Q96EL2	MRPS24	28S ribosomal protein S24, mitochondrial	Lost Detection	771944	Lost Detection	Lost Detection
Q9UKV3	ACIN1	Apoptotic chromatin condensation inducer in the nucleus	Lost Detection	732460	Lost Detection	Lost Detection
A0M8Q6	IGLC7	Immunoglobulin lambda constant 7	Lost Detection	792274	Lost Detection	Lost Detection
Q5VUG0	SFMBT2	Scm-like with four MBT domains protein 2	Lost Detection	497234	Lost Detection	Lost Detection
Q86SH2	ZAR1	Zygote arrest protein 1	Lost Detection	1.12504e+06	Lost Detection	Lost Detection
Q9NR33	POLE4	DNA polymerase epsilon subunit 4	Lost Detection	1.93746e+06	Lost Detection	Lost Detection
Q9BYV9	BACH2	Transcription regulator protein BACH2	Lost Detection	2.06125e+06	Lost Detection	Lost Detection
Q15543	TAF13	Transcription initiation factor TFIID subunit 13	Lost Detection	163350	Lost Detection	Lost Detection
Q9UFW8	CGGBP1	CGG triplet repeat-binding protein 1	Lost Detection	395933	Lost Detection	Lost Detection
Q13761	RUNX2	Runt-related transcription factor 2	Lost Detection	879646	Lost Detection	Lost Detection
P51970	NDUFA8	NADH dehydrogenase [ubiquinone] 1 alpha subcomplex subunit 8	Lost Detection	227866	Lost Detection	Lost Detection
Q8TAE7	KCNG3	Potassium voltage-gated channel subfamily G member 3	Lost Detection	1.43514e+06	Lost Detection	Lost Detection
Q96SE7	ZNF347	Zinc finger protein 347	Lost Detection	620243	Lost Detection	Lost Detection
Q8TAV4	STOML3	Stomatin-like protein 3	Lost Detection	11525405	Lost Detection	Lost Detection
Q14978	NOLC1	Nucleolar and coiled-body phosphoprotein 1	Lost Detection	5357781	Lost Detection	Lost Detection
Q96JB8	MPP4	MAGUK p55 subfamily member 4	Lost Detection	1.25973e+06	Lost Detection	Lost Detection
P82094	TMF1	TATA element modulatory factor	Lost Detection	768621	Lost Detection	Lost Detection
P59046	NLRP12	NACHT, LRR and PYD domains-containing protein 12	Lost Detection	765858	Lost Detection	Lost Detection
Q8NDT2	RBM15B	Putative RNA-binding protein 15B	Lost Detection	160059	Lost Detection	Lost Detection
P24941	CDK2	Cyclin-dependent kinase 2	Lost Detection	258693	Lost Detection	Lost Detection
P35626	GRK3	Beta-adrenergic receptor kinase 2	Lost Detection	172335	Lost Detection	Lost Detection
Q9BV38	WDR18	WD repeat-containing protein 18	Lost Detection	170482	Lost Detection	Lost Detection
Q86SU0	ILDR1	Immunoglobulin-like domain-containing receptor 1	Lost Detection	2.03632e+06	Lost Detection	Lost Detection
Q9BUP0	EFHD1	EF-hand domain-containing protein D1	Lost Detection	428379	Lost Detection	Lost Detection
Q8N271	PROM2	Prominin-2	Lost Detection	3716183	Lost Detection	Lost Detection
Q9ULU8	CADPS	Calcium-dependent secretion activator 1	Lost Detection	934636	Lost Detection	Lost Detection
P53355	DAPK1	Death-associated protein kinase 1	Lost Detection	8047118	Lost Detection	Lost Detection
Q9NZQ7	CD274	Programmed cell death 1 ligand 1	Lost Detection	918978	Lost Detection	Lost Detection
O60308	CEP104	Centrosomal protein of 104 kDa	Lost Detection	2.18109e+06	Lost Detection	Lost Detection
P49914	MTHFS	5-formyltetrahydrofolate cyclo-ligase	Lost Detection	129382	Lost Detection	Lost Detection
P40222	TXLNA	Alpha-taxilin	Lost Detection	259364	Lost Detection	Lost Detection
Q15542	TAF5	Transcription initiation factor TFIID subunit 5	Lost Detection	458819	Lost Detection	Lost Detection
Q96HW7	INTS4	Integrator complex subunit 4	Lost Detection	932914	Lost Detection	Lost Detection
Q9H6Z4	RANBP3	Ran-binding protein 3	Lost Detection	243684	Lost Detection	Lost Detection
Q6ZN44	UNC5A	Netrin receptor UNC5A	Lost Detection	347309	Lost Detection	Lost Detection
Q9Y592	CEP83	Centrosomal protein of 83 kDa	Lost Detection	19105322	Lost Detection	Lost Detection
Q9Y566	SHANK1	SH3 and multiple ankyrin repeat domains protein 1	Lost Detection	662002	Lost Detection	Lost Detection
Q6R327	RICTOR	Rapamycin-insensitive companion of mTOR	Lost Detection	358642	Lost Detection	Lost Detection
Q53EQ6	TIGD5	Tigger transposable element-derived protein 5	Lost Detection	468498	Lost Detection	Lost Detection
Q7Z2Z1	TICRR	Treslin	Lost Detection	286670	Lost Detection	Lost Detection
O14490	DLGAP1	Disks large-associated protein 1	Lost Detection	250785	Lost Detection	Lost Detection
Q92994	BRF1	Transcription factor IIIB 90 kDa subunit	Lost Detection	461162	Lost Detection	Lost Detection
P04183	TK1	Thymidine kinase, cytosolic	Lost Detection	1.18159e+06	Lost Detection	Lost Detection
Q9ULD4	BRPF3	Bromodomain and PHD finger-containing protein 3	Lost Detection	426277	Lost Detection	Lost Detection
Q5VT40	FAM78B	Protein FAM78B	Lost Detection	701335	Lost Detection	Lost Detection
A8K4G0	CD300LB	CMRF35-like molecule 7	Lost Detection	238493	Lost Detection	Lost Detection
Q9P0M2	AKAP7	A-kinase anchor protein 7 isoform gamma	Lost Detection	457739	Lost Detection	Lost Detection
O43524	FOXO3	Forkhead box protein O3	Lost Detection	30307320	Lost Detection	Lost Detection
Q5QJ38	TCHHL1	Trichohyalin-like protein 1	Lost Detection	1097630	Lost Detection	Lost Detection
Q96PC2	IP6K3	Inositol hexakisphosphate kinase 3	Lost Detection	946704	Lost Detection	Lost Detection
Q5TA89	HES5	Transcription factor HES-5	Lost Detection	472777	Lost Detection	Lost Detection
Q09328	MGAT5	Alpha-1,6-mannosylglycoprotein 6-beta-N-acetylglucosaminyltransferase A	Lost Detection	2.20314e+06	Lost Detection	Lost Detection
Q13490	BIRC2	Baculoviral IAP repeat-containing protein 2	Lost Detection	2.81784e+06	Lost Detection	Lost Detection
P27987	ITPKB	Inositol-trisphosphate 3-kinase B	Lost Detection	283681	Lost Detection	Lost Detection
Q6ZMT1	STAC2	SH3 and cysteine-rich domain-containing protein 2	Lost Detection	132730	Lost Detection	Lost Detection
Q8TE02	ELP5	Elongator complex protein 5	Lost Detection	704232	Lost Detection	Lost Detection
Q9NQR1	KMT5A	N-lysine methyltransferase KMT5A	Lost Detection	337153	Lost Detection	Lost Detection
Q08379	GOLGA2	Golgin subfamily A member 2	Lost Detection	2.06414e+06	Lost Detection	Lost Detection
O75936	BBOX1	Gamma-butyrobetaine dioxygenase	Lost Detection	465168	Lost Detection	Lost Detection
Q96JM2	ZNF462	Zinc finger protein 462	Lost Detection	64667.1	Lost Detection	Lost Detection
Q8N831	TSPYL6	Testis-specific Y-encoded-like protein 6	Lost Detection	12452274	Lost Detection	Lost Detection
Q15678	PTPN14	Tyrosine-protein phosphatase non-receptor type 14	Lost Detection	489429	Lost Detection	Lost Detection
Q7Z333	SETX	Probable helicase senataxin	Lost Detection	714463	Lost Detection	Lost Detection
Q96F07	CYFIP2	Cytoplasmic FMR1-interacting protein 2	Lost Detection	464931	Lost Detection	Lost Detection
O15020	SPTBN2	Spectrin beta chain, non-erythrocytic 2	Lost Detection	409128	Lost Detection	Lost Detection
Q9Y239	NOD1	Nucleotide-binding oligomerization domain-containing protein 1	Lost Detection	3.10121e+06	Lost Detection	Lost Detection
P12883	MYH7	Myosin-7	Lost Detection	3.28572e+06	Lost Detection	Lost Detection
P51668	UBE2D1	Ubiquitin-conjugating enzyme E2 D1	Lost Detection	506872	Lost Detection	Lost Detection
P08833	IGFBP1	Insulin-like growth factor-binding protein 1	Lost Detection	1.23814e+06	Lost Detection	Lost Detection
Q6UX34	SNORC	Protein SNORC	Lost Detection	1.69278e+06	Lost Detection	Lost Detection
Q9H871	RMND5A	E3 ubiquitin-protein transferase RMND5A	Lost Detection	3.94025e+06	Lost Detection	Lost Detection
Q9HBB8	CDHR5	Cadherin-related family member 5	Lost Detection	5.28396e+06	Lost Detection	Lost Detection
Q9UBQ6	EXTL2	Exostosin-like 2	Lost Detection	4.78745e+06	Lost Detection	Lost Detection
Q92952	KCNN1	Small conductance calcium-activated potassium channel protein 1	Lost Detection	439018	Lost Detection	Lost Detection
P55283	CDH4	Cadherin-4	Lost Detection	239882	Lost Detection	Lost Detection
Q6ZWL3	CYP4V2	Cytochrome P450 4V2	Lost Detection	423302	Lost Detection	Lost Detection
Q6P1N0	CC2D1A	Coiled-coil and C2 domain-containing protein 1A	Lost Detection	163762	Lost Detection	Lost Detection
Q14289	PTK2B	Protein-tyrosine kinase 2-beta	Lost Detection	1035548	Lost Detection	Lost Detection
P16581	SELE	E-selectin	Lost Detection	2.76345e+06	Lost Detection	Lost Detection
P15151	PVR	Poliovirus receptor	Lost Detection	3.18615e+06	Lost Detection	Lost Detection
Q9C0D6	FHDC1	FH2 domain-containing protein 1	Lost Detection	642381	Lost Detection	Lost Detection
Q96D09	GPRASP2	G-protein coupled receptor-associated sorting protein 2	Lost Detection	2.43873e+06	Lost Detection	Lost Detection
Q01974	ROR2	Tyrosine-protein kinase transmembrane receptor ROR2	Lost Detection	1.5045e+06	Lost Detection	Lost Detection
Q8NC38	ZNF436-AS1	Putative uncharacterized protein ZNF436-AS1	Lost Detection	183755	Lost Detection	Lost Detection
Q8NI51	CTCFL	Transcriptional repressor CTCFL	Lost Detection	576043	Lost Detection	Lost Detection
Q9P0G3	KLK14	Kallikrein-14	Lost Detection	33335190	Lost Detection	Lost Detection
Q86U86	PBRM1	Protein polybromo-1	Lost Detection	7209144	Lost Detection	Lost Detection
Q8IUA7	ABCA9	ATP-binding cassette sub-family A member 9	Lost Detection	961130	Lost Detection	Lost Detection
Q9Y6W3	CAPN7	Calpain-7	Lost Detection	1.48631e+06	Lost Detection	Lost Detection
F8WBI6	GOLGA8N	Golgin subfamily A member 8N	Lost Detection	2.09782e+06	Lost Detection	Lost Detection
Q9P1W9	PIM2	Serine/threonine-protein kinase pim-2	Lost Detection	425335	Lost Detection	Lost Detection
Q9NUI1	DECR2	Peroxisomal 2,4-dienoyl-CoA reductase [(3E)-enoyl-CoA-producing]	Lost Detection	1.23456e+06	Lost Detection	Lost Detection
Q7RTY8	TMPRSS7	Transmembrane protease serine 7	Lost Detection	782354	Lost Detection	Lost Detection
Q5VWQ8	DAB2IP	Disabled homolog 2-interacting protein	Lost Detection	262644	Lost Detection	Lost Detection
Q9BUU2	METTL22	Methyltransferase-like protein 22	Lost Detection	2.9566e+06	Lost Detection	Lost Detection
Q6ZMY3	SPOCD1	SPOC domain-containing protein 1	Lost Detection	1.1683e+06	Lost Detection	Lost Detection
Q9Y217	MTMR6	Myotubularin-related protein 6	Lost Detection	2.53326e+06	Lost Detection	Lost Detection
Q8N1E6	FBXL14	F-box/LRR-repeat protein 14	Lost Detection	777365	Lost Detection	Lost Detection
O60825	PFKFB2	6-phosphofructo-2-kinase/fructose-2,6-bisphosphatase 2	Lost Detection	263437	Lost Detection	Lost Detection
Q8N7J2	AMER2	APC membrane recruitment protein 2	Lost Detection	1811538	Lost Detection	Lost Detection
Q9Y4B6	DCAF1	DDB1- and CUL4-associated factor 1	Lost Detection	186500	Lost Detection	Lost Detection
P20020	ATP2B1	Plasma membrane calcium-transporting ATPase 1	Lost Detection	301061	Lost Detection	Lost Detection
P37173	TGFBR2	TGF-beta receptor type-2	Lost Detection	2.01696e+06	Lost Detection	Lost Detection
Q8NDH3	NPEPL1	Probable aminopeptidase NPEPL1	Lost Detection	702784	Lost Detection	Lost Detection
Q9Y303	AMDHD2	N-acetylglucosamine-6-phosphate deacetylase	Lost Detection	525324	Lost Detection	Lost Detection
Q0GE19	SLC10A7	Sodium/bile acid cotransporter 7	Lost Detection	545117	Lost Detection	Lost Detection
Q8NEV8	EXPH5	Exophilin-5	Lost Detection	669828	Lost Detection	Lost Detection
Q9NYV6	RRN3	RNA polymerase I-specific transcription initiation factor RRN3	Lost Detection	823681	Lost Detection	Lost Detection
Q12802	AKAP13	A-kinase anchor protein 13	Lost Detection	3.95401e+06	Lost Detection	Lost Detection
Q2M1P5	KIF7	Kinesin-like protein KIF7	Lost Detection	2.55691e+06	Lost Detection	Lost Detection
O75140	DEPDC5	GATOR complex protein DEPDC5	Lost Detection	227034	Lost Detection	Lost Detection
Q96DC7	TMCO6	Transmembrane and coiled-coil domain-containing protein 6	Lost Detection	422056	Lost Detection	Lost Detection
Q9BY66	KDM5D	Lysine-specific demethylase 5D	Lost Detection	1.53761e+06	Lost Detection	Lost Detection
Q86WZ0	HEATR4	HEAT repeat-containing protein 4	Lost Detection	284475	Lost Detection	Lost Detection
Q6NUN7	JHY	Jhy protein homolog	Lost Detection	788202	Lost Detection	Lost Detection
P20151	KLK2	Kallikrein-2	Lost Detection	623069	Lost Detection	Lost Detection
P98088	MUC5AC	Mucin-5AC	Lost Detection	3.90818e+06	Lost Detection	Lost Detection
Q14956	GPNMB	Transmembrane glycoprotein NMB	Lost Detection	598197	Lost Detection	Lost Detection
Q8NEK5	ZNF548	Zinc finger protein 548	Lost Detection	1.37635e+06	Lost Detection	Lost Detection
A8MVM7	YD021	Putative uncharacterized protein	Lost Detection	1.58087e+06	Lost Detection	Lost Detection
