# Supplementary material for: Genetic and Functional Evidence Links Germline Biallelic Inactivating Variants in WWOX to Histological Mixed‐Type Thyroid Cancer
Source: Adv Sci (Weinh). 2025 Oct 22;13(1):e07602. doi: 10.1002/advs.202507602 (PMC12767083; doi:10.1002/advs.202507602)
Supplement: Supplementary file 3 — Supplemental Table 7 [file ADVS-13-e07602-s002.xlsx]

## Sheet: GO
Supplementary Table 7: The enriched GO terms and KEGG pathways for the 261 putative WWOX interactors identified by IP-MS
ONTOLOGY	ID	Description	GeneRatio	BgRatio	pvalue	p.adjust	qvalue	geneID	Count
BP	GO:0034470	ncRNA processing	22/252	439/18903	1.14825e-07	0.00035699	0.00034121	LYAR/FARS2/TRMT10B/GRSF1/NOP9/PWP1/EXOSC10/NOP14/GTPBP4/DIS3/AGO3/NOC4L/SNU13/UTP4/NCOR1/POP1/GAR1/PES1/NOLC1/WDR18/INTS4/ELP5	22
BP	GO:0042254	ribosome biogenesis	17/252	310/18903	9.73369e-07	0.0015131	0.00144622	LYAR/NOP9/PWP1/NOP16/EXOSC10/LTV1/NOP14/GTPBP4/DIS3/NOC4L/SNU13/UTP4/GAR1/PES1/NOLC1/WDR18/RRN3	17
BP	GO:0006364	rRNA processing	14/252	229/18903	2.56075e-06	0.0025944	0.00247972	LYAR/NOP9/PWP1/EXOSC10/NOP14/GTPBP4/DIS3/NOC4L/SNU13/UTP4/GAR1/PES1/NOLC1/WDR18	14
BP	GO:0016072	rRNA metabolic process	15/252	268/18903	3.33792e-06	0.0025944	0.00247972	LYAR/NOP9/PWP1/EXOSC10/NOP14/GTPBP4/DIS3/NOC4L/SNU13/UTP4/GAR1/PES1/NOLC1/WDR18/BRF1	15
BP	GO:0008380	RNA splicing	19/252	469/18903	1.85858e-05	0.0115566	0.0110458	GRSF1/LSM5/RBM12/THOC6/SAP18/RBM17/RBM6/MAGOH/KHDRBS3/KHDRBS2/SNU13/PRPF4B/FAM50A/RNPS1/SNRNP40/ACIN1/RBM15B/ILDR1/SETX	19
BP	GO:0043484	regulation of RNA splicing	11/252	180/18903	3.09015e-05	0.013111	0.0125315	GRSF1/RBM12/SAP18/MAGOH/KHDRBS3/KHDRBS2/FAM50A/RNPS1/RBM15B/ILDR1/SETX	11
BP	GO:0022613	ribonucleoprotein complex biogenesis	19/252	489/18903	3.29241e-05	0.013111	0.0125315	LYAR/NOP9/PWP1/NOP16/EXOSC10/LTV1/NOP14/GTPBP4/DIS3/AGO3/NOC4L/SNU13/UTP4/GAR1/PES1/NOLC1/WDR18/SETX/RRN3	19
BP	GO:0006913	nucleocytoplasmic transport	15/252	329/18903	3.79541e-05	0.013111	0.0125315	RAE1/NOP9/NEDD4/THOC6/LTV1/MAGOH/KPNA6/ALKBH5/BACH2/NOLC1/RBM15B/RANBP3/PTPN14/AKAP13/TMCO6	15
BP	GO:0051169	nuclear transport	15/252	329/18903	3.79541e-05	0.013111	0.0125315	RAE1/NOP9/NEDD4/THOC6/LTV1/MAGOH/KPNA6/ALKBH5/BACH2/NOLC1/RBM15B/RANBP3/PTPN14/AKAP13/TMCO6	15
BP	GO:0051168	nuclear export	10/252	165/18903	7.59753e-05	0.0236207	0.0225767	RAE1/NOP9/THOC6/LTV1/MAGOH/ALKBH5/RBM15B/RANBP3/PTPN14/AKAP13	10
BP	GO:0000380	alternative mRNA splicing, via spliceosome	7/252	81/18903	0.00010341	0.0292275	0.0279356	SAP18/RBM17/MAGOH/KHDRBS3/KHDRBS2/RNPS1/RBM15B	7
BP	GO:0000381	regulation of alternative mRNA splicing, via spliceosome	6/252	62/18903	0.000174109	0.0451086	0.0431148	SAP18/MAGOH/KHDRBS3/KHDRBS2/RNPS1/RBM15B	6
BP	GO:0010927	cellular component assembly involved in morphogenesis	8/252	119/18903	0.000195942	0.0468603	0.044789	ACTC1/PAFAH1B1/OBSCN/ACTA1/VPS13B/TMF1/MYH7/AKAP13	8
CC	GO:0030686	90S preribosome	5/253	29/19869	2.97608e-05	0.00524266	0.00479931	NOP9/NOP14/NOC4L/UTP4/PES1	5
CC	GO:0030688	preribosome, small subunit precursor	4/253	15/19869	3.13791e-05	0.00524266	0.00479931	NOP9/LTV1/NOP14/NOC4L	4
CC	GO:0005732	sno(s)RNA-containing ribonucleoprotein complex	5/253	30/19869	3.53438e-05	0.00524266	0.00479931	SNU13/POP1/GAR1/SNRNP40/NOLC1	5
CC	GO:0030684	preribosome	7/253	76/19869	5.16902e-05	0.00575054	0.00526424	NOP9/LTV1/NOP14/NOC4L/SNU13/UTP4/PES1	7
CC	GO:0001650	fibrillar center	8/253	145/19869	0.000550138	0.0489623	0.0448217	RAE1/UTP4/AKNA/GAR1/NOLC1/CC2D1A/DCAF1/KDM5D	8

## Sheet: KEGG
Supplementary Table 7: The enriched GO terms and KEGG pathways for the 261 putative WWOX interactors identified by IP-MS
ID	Description	GeneRatio	BgRatio	pvalue	p.adjust	qvalue	geneID	Count
hsa03013	Nucleocytoplasmic transport - Homo sapiens (human)	7/132	108/9436	0.000771882	0.192199	0.190939	RAE1/THOC6/SAP18/MAGOH/KPNA6/RNPS1/ACIN1	7
hsa03015	mRNA surveillance pathway - Homo sapiens (human)	6/132	103/9436	0.00315764	0.393126	0.390551	CPSF4/SAP18/MAGOH/CPSF3/RNPS1/ACIN1	6
hsa04520	Adherens junction - Homo sapiens (human)	5/132	93/9436	0.00967106	0.581155	0.577347	RAC2/MAPK1/MYL12A/CSNK2A2/TGFBR2	5
hsa04068	FoxO signaling pathway - Homo sapiens (human)	6/132	133/9436	0.0107955	0.581155	0.577347	PCK2/CAT/MAPK1/CDK2/FOXO3/TGFBR2	6
hsa00051	Fructose and mannose metabolism - Homo sapiens (human)	3/132	34/9436	0.0116698	0.581155	0.577347	GMDS/HK1/PFKFB2	3
hsa04814	Motor proteins - Homo sapiens (human)	7/132	197/9436	0.0205035	0.621979	0.617903	ACTC1/DNAH3/ACTA1/MYL12A/KIF23/MYH7/KIF7	7
hsa04934	Cushing syndrome - Homo sapiens (human)	6/132	155/9436	0.0214876	0.621979	0.617903	FH/MAPK1/DVL2/GNA11/CAMK2D/CDK2	6
hsa03022	Basal transcription factors - Homo sapiens (human)	3/132	44/9436	0.0233527	0.621979	0.617903	TAF6/TAF13/TAF5	3
hsa04514	Cell adhesion molecules - Homo sapiens (human)	6/132	160/9436	0.0246612	0.621979	0.617903	ITGA6/CDH2/CD274/CDH4/SELE/PVR	6
hsa04668	TNF signaling pathway - Homo sapiens (human)	5/132	119/9436	0.0255555	0.621979	0.617903	CASP10/MAPK1/BIRC2/SELE/DAB2IP	5
hsa04912	GnRH signaling pathway - Homo sapiens (human)	4/132	93/9436	0.0411642	0.621979	0.617903	MAPK1/GNA11/CAMK2D/PTK2B	4
hsa04340	Hedgehog signaling pathway - Homo sapiens (human)	3/132	56/9436	0.0433524	0.621979	0.617903	DISP1/GRK3/KIF7	3
hsa03040	Spliceosome - Homo sapiens (human)	7/132	235/9436	0.0466788	0.621979	0.617903	LSM5/RBM17/MAGOH/U2SURP/SNU13/SNRNP40/ACIN1	7
hsa04120	Ubiquitin mediated proteolysis - Homo sapiens (human)	5/132	142/9436	0.048828	0.621979	0.617903	NEDD4/ANAPC4/HERC2/BIRC2/UBE2D1	5
hsa00310	Lysine degradation - Homo sapiens (human)	3/132	63/9436	0.0579362	0.621979	0.617903	ECHS1/KMT5A/BBOX1	3
hsa04929	GnRH secretion - Homo sapiens (human)	3/132	65/9436	0.0624781	0.621979	0.617903	MAPK1/GNA11/KCNN1	3
hsa04261	Adrenergic signaling in cardiomyocytes - Homo sapiens (human)	5/132	154/9436	0.0647136	0.621979	0.617903	ACTC1/MAPK1/CAMK2D/MYH7/ATP2B1	5
hsa00020	Citrate cycle (TCA cycle) - Homo sapiens (human)	2/132	30/9436	0.0655018	0.621979	0.617903	PCK2/FH	2
hsa04390	Hippo signaling pathway - Homo sapiens (human)	5/132	157/9436	0.06909	0.621979	0.617903	PRKCI/DVL2/CCN2/BIRC2/TGFBR2	5
hsa03060	Protein export - Homo sapiens (human)	2/132	31/9436	0.069396	0.621979	0.617903	SRP54/SEC11A	2
hsa04914	Progesterone-mediated oocyte maturation - Homo sapiens (human)	4/132	111/9436	0.069956	0.621979	0.617903	MAPK1/ANAPC4/STK10/CDK2	4
hsa05022	Pathways of neurodegeneration - multiple diseases - Homo sapiens (human)	11/132	483/9436	0.0753141	0.621979	0.617903	CAT/DNAH3/PSMB1/MAPK1/DVL2/UQCRFS1/NEFH/CAMK2D/CSNK2A2/NDUFA8/SPTBN2	11
hsa05161	Hepatitis B - Homo sapiens (human)	5/132	163/9436	0.078324	0.621979	0.617903	CASP10/MAPK1/CDK2/PTK2B/TGFBR2	5
hsa04724	Glutamatergic synapse - Homo sapiens (human)	4/132	116/9436	0.0794039	0.621979	0.617903	MAPK1/GRK3/SHANK1/DLGAP1	4
hsa01200	Carbon metabolism - Homo sapiens (human)	4/132	117/9436	0.0813664	0.621979	0.617903	FH/ECHS1/CAT/HK1	4
hsa04919	Thyroid hormone signaling pathway - Homo sapiens (human)	4/132	122/9436	0.0915356	0.621979	0.617903	MAPK1/NCOR1/MYH7/PFKFB2	4
hsa05212	Pancreatic cancer - Homo sapiens (human)	3/132	77/9436	0.0929757	0.621979	0.617903	RAC2/MAPK1/TGFBR2	3
hsa01250	Biosynthesis of nucleotide sugars - Homo sapiens (human)	2/132	37/9436	0.0942231	0.621979	0.617903	GMDS/HK1	2
hsa05143	African trypanosomiasis - Homo sapiens (human)	2/132	37/9436	0.0942231	0.621979	0.617903	APOA1/SELE	2
hsa03018	RNA degradation - Homo sapiens (human)	3/132	78/9436	0.0957525	0.621979	0.617903	EXOSC10/LSM5/DIS3	3
hsa04310	Wnt signaling pathway - Homo sapiens (human)	5/132	174/9436	0.0968883	0.621979	0.617903	RAC2/DVL2/CAMK2D/CSNK2A2/ROR2	5
hsa00520	Amino sugar and nucleotide sugar metabolism - Homo sapiens (human)	2/132	38/9436	0.0985799	0.621979	0.617903	HK1/AMDHD2	2
hsa04820	Cytoskeleton in muscle cells - Homo sapiens (human)	6/132	233/9436	0.10826	0.621979	0.617903	ACTC1/ITGA6/OBSCN/ACTA1/SPTBN2/MYH7	6
hsa03083	Polycomb repressive complex - Homo sapiens (human)	3/132	83/9436	0.110133	0.621979	0.617903	YY1/SFMBT2/UBE2D1	3
hsa05219	Bladder cancer - Homo sapiens (human)	2/132	41/9436	0.111976	0.621979	0.617903	MAPK1/DAPK1	2
hsa04360	Axon guidance - Homo sapiens (human)	5/132	184/9436	0.115533	0.621979	0.617903	RAC2/MAPK1/MYL12A/CAMK2D/UNC5A	5
hsa00380	Tryptophan metabolism - Homo sapiens (human)	2/132	42/9436	0.116542	0.621979	0.617903	ECHS1/CAT	2
hsa04911	Insulin secretion - Homo sapiens (human)	3/132	86/9436	0.119137	0.621979	0.617903	GNA11/CAMK2D/KCNN1	3
hsa04260	Cardiac muscle contraction - Homo sapiens (human)	3/132	87/9436	0.122199	0.621979	0.617903	ACTC1/UQCRFS1/MYH7	3
hsa05210	Colorectal cancer - Homo sapiens (human)	3/132	87/9436	0.122199	0.621979	0.617903	RAC2/MAPK1/TGFBR2	3
hsa04210	Apoptosis - Homo sapiens (human)	4/132	137/9436	0.125415	0.621979	0.617903	CASP10/MAPK1/BIRC2/DAB2IP	4
hsa04621	NOD-like receptor signaling pathway - Homo sapiens (human)	5/132	189/9436	0.125457	0.621979	0.617903	MAPK1/ERBIN/NLRP12/BIRC2/NOD1	5
hsa04910	Insulin signaling pathway - Homo sapiens (human)	4/132	138/9436	0.127843	0.621979	0.617903	PCK2/HK1/PRKCI/MAPK1	4
hsa04114	Oocyte meiosis - Homo sapiens (human)	4/132	139/9436	0.130289	0.621979	0.617903	MAPK1/ANAPC4/CAMK2D/CDK2	4
hsa02010	ABC transporters - Homo sapiens (human)	2/132	45/9436	0.130512	0.621979	0.617903	ABCA13/ABCA9	2
hsa05235	PD-L1 expression and PD-1 checkpoint pathway in cancer - Homo sapiens (human)	3/132	90/9436	0.131552	0.621979	0.617903	MAPK1/CSNK2A2/CD274	3
hsa04062	Chemokine signaling pathway - Homo sapiens (human)	5/132	193/9436	0.133673	0.621979	0.617903	RAC2/MAPK1/GRK3/FOXO3/PTK2B	5
hsa05132	Salmonella infection - Homo sapiens (human)	6/132	251/9436	0.139768	0.621979	0.617903	ARL8B/MAPK1/MYL12A/BIRC2/CYFIP2/NOD1	6
hsa00620	Pyruvate metabolism - Homo sapiens (human)	2/132	47/9436	0.14003	0.621979	0.617903	PCK2/FH	2
hsa04930	Type II diabetes mellitus - Homo sapiens (human)	2/132	47/9436	0.14003	0.621979	0.617903	HK1/MAPK1	2
hsa05222	Small cell lung cancer - Homo sapiens (human)	3/132	93/9436	0.14115	0.621979	0.617903	ITGA6/CDK2/BIRC2	3
hsa05131	Shigellosis - Homo sapiens (human)	6/132	253/9436	0.143511	0.621979	0.617903	HK1/MAPK1/MYL12A/FOXO3/NOD1/UBE2D1	6
hsa05014	Amyotrophic lateral sclerosis - Homo sapiens (human)	8/132	371/9436	0.14837	0.621979	0.617903	CAT/RAE1/DNAH3/PSMB1/UQCRFS1/NEFH/NDUFA8/SETX	8
hsa04510	Focal adhesion - Homo sapiens (human)	5/132	203/9436	0.155229	0.621979	0.617903	RAC2/ITGA6/MAPK1/MYL12A/BIRC2	5
hsa00130	Ubiquinone and other terpenoid-quinone biosynthesis - Homo sapiens (human)	1/132	12/9436	0.15562	0.621979	0.617903	COQ6	1
hsa04070	Phosphatidylinositol signaling system - Homo sapiens (human)	3/132	98/9436	0.157646	0.621979	0.617903	IP6K3/ITPKB/MTMR6	3
hsa04925	Aldosterone synthesis and secretion - Homo sapiens (human)	3/132	98/9436	0.157646	0.621979	0.617903	GNA11/CAMK2D/ATP2B1	3
hsa05226	Gastric cancer - Homo sapiens (human)	4/132	150/9436	0.158441	0.621979	0.617903	MAPK1/DVL2/CDK2/TGFBR2	4
hsa05415	Diabetic cardiomyopathy - Homo sapiens (human)	5/132	205/9436	0.159706	0.621979	0.617903	RAC2/UQCRFS1/CAMK2D/NDUFA8/TGFBR2	5
hsa05410	Hypertrophic cardiomyopathy - Homo sapiens (human)	3/132	99/9436	0.161015	0.621979	0.617903	ACTC1/ITGA6/MYH7	3
hsa04916	Melanogenesis - Homo sapiens (human)	3/132	101/9436	0.167819	0.621979	0.617903	MAPK1/DVL2/CAMK2D	3
hsa04933	AGE-RAGE signaling pathway in diabetic complications - Homo sapiens (human)	3/132	101/9436	0.167819	0.621979	0.617903	MAPK1/SELE/TGFBR2	3
hsa04961	Endocrine and other factor-regulated calcium reabsorption - Homo sapiens (human)	2/132	53/9436	0.169394	0.621979	0.617903	ATP2B1/KLK2	2
hsa05142	Chagas disease - Homo sapiens (human)	3/132	103/9436	0.174705	0.621979	0.617903	MAPK1/GNA11/TGFBR2	3
hsa04218	Cellular senescence - Homo sapiens (human)	4/132	157/9436	0.177434	0.621979	0.617903	MAPK1/CDK2/FOXO3/TGFBR2	4
hsa05170	Human immunodeficiency virus 1 infection - Homo sapiens (human)	5/132	213/9436	0.178131	0.621979	0.617903	RAC2/MAPK1/GNA11/PTK2B/DCAF1	5
hsa04150	mTOR signaling pathway - Homo sapiens (human)	4/132	158/9436	0.180209	0.621979	0.617903	MAPK1/DVL2/RICTOR/DEPDC5	4
hsa05414	Dilated cardiomyopathy - Homo sapiens (human)	3/132	105/9436	0.181671	0.621979	0.617903	ACTC1/ITGA6/MYH7	3
hsa00730	Thiamine metabolism - Homo sapiens (human)	1/132	15/9436	0.19061	0.621979	0.617903	AK2	1
hsa05020	Prion disease - Homo sapiens (human)	6/132	278/9436	0.193979	0.621979	0.617903	RAC2/PSMB1/MAPK1/UQCRFS1/CSNK2A2/NDUFA8	6
hsa04066	HIF-1 signaling pathway - Homo sapiens (human)	3/132	110/9436	0.1994	0.621979	0.617903	HK1/MAPK1/CAMK2D	3
hsa04350	TGF-beta signaling pathway - Homo sapiens (human)	3/132	110/9436	0.1994	0.621979	0.617903	MAPK1/NCOR1/TGFBR2	3
hsa05213	Endometrial cancer - Homo sapiens (human)	2/132	59/9436	0.199677	0.621979	0.617903	MAPK1/FOXO3	2
hsa04022	cGMP-PKG signaling pathway - Homo sapiens (human)	4/132	166/9436	0.202918	0.621979	0.617903	MAPK1/GNA11/MYH7/ATP2B1	4
hsa05166	Human T-cell leukemia virus 1 infection - Homo sapiens (human)	5/132	224/9436	0.204699	0.621979	0.617903	MAPK1/ANAPC4/CDK2/RANBP3/TGFBR2	5
hsa04370	VEGF signaling pathway - Homo sapiens (human)	2/132	60/9436	0.204789	0.621979	0.617903	RAC2/MAPK1	2
hsa04730	Long-term depression - Homo sapiens (human)	2/132	60/9436	0.204789	0.621979	0.617903	MAPK1/GNA11	2
hsa05145	Toxoplasmosis - Homo sapiens (human)	3/132	112/9436	0.206607	0.621979	0.617903	ITGA6/MAPK1/BIRC2	3
hsa05163	Human cytomegalovirus infection - Homo sapiens (human)	5/132	226/9436	0.209669	0.621979	0.617903	RAC2/MAPK1/GNA11/PTK2B/AKAP13	5
hsa05208	Chemical carcinogenesis - reactive oxygen species - Homo sapiens (human)	5/132	227/9436	0.212169	0.621979	0.617903	CAT/MAPK1/UQCRFS1/NDUFA8/FOXO3	5
hsa04530	Tight junction - Homo sapiens (human)	4/132	170/9436	0.214582	0.621979	0.617903	PRKCI/NEDD4/MYL12A/MPP4	4
hsa05225	Hepatocellular carcinoma - Homo sapiens (human)	4/132	170/9436	0.214582	0.621979	0.617903	MAPK1/DVL2/PBRM1/TGFBR2	4
hsa04213	Longevity regulating pathway - multiple species - Homo sapiens (human)	2/132	62/9436	0.215055	0.621979	0.617903	CAT/FOXO3	2
hsa04330	Notch signaling pathway - Homo sapiens (human)	2/132	62/9436	0.215055	0.621979	0.617903	DVL2/HES5	2
hsa04928	Parathyroid hormone synthesis, secretion and action - Homo sapiens (human)	3/132	115/9436	0.217527	0.621979	0.617903	MAPK1/GNA11/AKAP13	3
hsa05217	Basal cell carcinoma - Homo sapiens (human)	2/132	63/9436	0.220207	0.621979	0.617903	DVL2/KIF7	2
hsa04670	Leukocyte transendothelial migration - Homo sapiens (human)	3/132	116/9436	0.221194	0.621979	0.617903	RAC2/MYL12A/PTK2B	3
hsa04725	Cholinergic synapse - Homo sapiens (human)	3/132	116/9436	0.221194	0.621979	0.617903	MAPK1/GNA11/CAMK2D	3
hsa05164	Influenza A - Homo sapiens (human)	4/132	173/9436	0.223451	0.621979	0.617903	RAE1/CPSF4/MAPK1/KPNA6	4
hsa04810	Regulation of actin cytoskeleton - Homo sapiens (human)	5/132	232/9436	0.224812	0.621979	0.617903	RAC2/ITGA6/MAPK1/MYL12A/CYFIP2	5
hsa00970	Aminoacyl-tRNA biosynthesis - Homo sapiens (human)	2/132	66/9436	0.235719	0.625284	0.621187	FARS2/CARS1	2
hsa04722	Neurotrophin signaling pathway - Homo sapiens (human)	3/132	120/9436	0.235983	0.625284	0.621187	MAPK1/CAMK2D/FOXO3	3
hsa00010	Glycolysis / Gluconeogenesis - Homo sapiens (human)	2/132	67/9436	0.240904	0.625284	0.621187	PCK2/HK1	2
hsa04720	Long-term potentiation - Homo sapiens (human)	2/132	67/9436	0.240904	0.625284	0.621187	MAPK1/CAMK2D	2
hsa04071	Sphingolipid signaling pathway - Homo sapiens (human)	3/132	122/9436	0.243444	0.625284	0.621187	RAC2/SGPL1/MAPK1	3
hsa04152	AMPK signaling pathway - Homo sapiens (human)	3/132	122/9436	0.243444	0.625284	0.621187	PCK2/FOXO3/PFKFB2	3
hsa00541	Biosynthesis of various nucleotide sugars - Homo sapiens (human)	1/132	20/9436	0.245757	0.625284	0.621187	GMDS	1
hsa05221	Acute myeloid leukemia - Homo sapiens (human)	2/132	68/9436	0.246096	0.625284	0.621187	MAPK1/PIM2	2
hsa04664	Fc epsilon RI signaling pathway - Homo sapiens (human)	2/132	69/9436	0.251291	0.62655	0.622444	RAC2/MAPK1	2
hsa05211	Renal cell carcinoma - Homo sapiens (human)	2/132	70/9436	0.25649	0.62655	0.622444	FH/MAPK1	2
hsa05416	Viral myocarditis - Homo sapiens (human)	2/132	70/9436	0.25649	0.62655	0.622444	RAC2/MYH7	2
hsa04611	Platelet activation - Homo sapiens (human)	3/132	126/9436	0.258478	0.62655	0.622444	PRKCI/MAPK1/MYL12A	3
hsa04917	Prolactin signaling pathway - Homo sapiens (human)	2/132	71/9436	0.261691	0.62655	0.622444	MAPK1/FOXO3	2
hsa05230	Central carbon metabolism in cancer - Homo sapiens (human)	2/132	71/9436	0.261691	0.62655	0.622444	HK1/MAPK1	2
hsa00562	Inositol phosphate metabolism - Homo sapiens (human)	2/132	73/9436	0.272096	0.630989	0.626854	ITPKB/MTMR6	2
hsa05223	Non-small cell lung cancer - Homo sapiens (human)	2/132	73/9436	0.272096	0.630989	0.626854	MAPK1/FOXO3	2
hsa04614	Renin-angiotensin system - Homo sapiens (human)	1/132	23/9436	0.277038	0.630989	0.626854	KLK2	1
hsa04964	Proximal tubule bicarbonate reclamation - Homo sapiens (human)	1/132	23/9436	0.277038	0.630989	0.626854	PCK2	1
hsa01524	Platinum drug resistance - Homo sapiens (human)	2/132	75/9436	0.282496	0.630989	0.626854	MAPK1/BIRC2	2
hsa04020	Calcium signaling pathway - Homo sapiens (human)	5/132	254/9436	0.282809	0.630989	0.626854	GNA11/CAMK2D/ITPKB/PTK2B/ATP2B1	5
hsa00534	Glycosaminoglycan biosynthesis - heparan sulfate / heparin - Homo sapiens (human)	1/132	24/9436	0.287177	0.630989	0.626854	EXTL2	1
hsa03320	PPAR signaling pathway - Homo sapiens (human)	2/132	76/9436	0.287692	0.630989	0.626854	PCK2/APOA1	2
hsa05214	Glioma - Homo sapiens (human)	2/132	76/9436	0.287692	0.630989	0.626854	MAPK1/CAMK2D	2
hsa04650	Natural killer cell mediated cytotoxicity - Homo sapiens (human)	3/132	134/9436	0.288886	0.630989	0.626854	RAC2/MAPK1/PTK2B	3
hsa05220	Chronic myeloid leukemia - Homo sapiens (human)	2/132	77/9436	0.292885	0.634159	0.630004	MAPK1/TGFBR2	2
hsa05133	Pertussis - Homo sapiens (human)	2/132	78/9436	0.298072	0.639828	0.635635	MAPK1/NOD1	2
hsa05135	Yersinia infection - Homo sapiens (human)	3/132	138/9436	0.304204	0.639992	0.635799	RAC2/MAPK1/PTK2B	3
hsa04977	Vitamin digestion and absorption - Homo sapiens (human)	1/132	26/9436	0.307032	0.639992	0.635799	APOA1	1
hsa05162	Measles - Homo sapiens (human)	3/132	139/9436	0.30804	0.639992	0.635799	EIF2AK4/CSNK2A2/CDK2	3
hsa01521	EGFR tyrosine kinase inhibitor resistance - Homo sapiens (human)	2/132	80/9436	0.30843	0.639992	0.635799	MAPK1/FOXO3	2
hsa00650	Butanoate metabolism - Homo sapiens (human)	1/132	27/9436	0.316752	0.6411	0.636899	ECHS1	1
hsa05165	Human papillomavirus infection - Homo sapiens (human)	6/132	333/9436	0.322762	0.6411	0.636899	ITGA6/PRKCI/MAPK1/DVL2/CDK2/HES5	6
hsa04146	Peroxisome - Homo sapiens (human)	2/132	83/9436	0.32391	0.6411	0.636899	CAT/DECR2	2
hsa00062	Fatty acid elongation - Homo sapiens (human)	1/132	28/9436	0.326338	0.6411	0.636899	ECHS1	1
hsa00790	Folate biosynthesis - Homo sapiens (human)	1/132	28/9436	0.326338	0.6411	0.636899	GGH	1
hsa05017	Spinocerebellar ataxia - Homo sapiens (human)	3/132	144/9436	0.327243	0.6411	0.636899	PSMB1/ATXN10/SPTBN2	3
hsa01232	Nucleotide metabolism - Homo sapiens (human)	2/132	85/9436	0.334183	0.6411	0.636899	AK2/TK1	2
hsa04012	ErbB signaling pathway - Homo sapiens (human)	2/132	86/9436	0.339303	0.6411	0.636899	MAPK1/CAMK2D	2
hsa05412	Arrhythmogenic right ventricular cardiomyopathy - Homo sapiens (human)	2/132	86/9436	0.339303	0.6411	0.636899	ITGA6/CDH2	2
hsa05224	Breast cancer - Homo sapiens (human)	3/132	148/9436	0.342609	0.6411	0.636899	MAPK1/DVL2/HES5	3
hsa01523	Antifolate resistance - Homo sapiens (human)	1/132	30/9436	0.34511	0.6411	0.636899	GGH	1
hsa00030	Pentose phosphate pathway - Homo sapiens (human)	1/132	31/9436	0.3543	0.6411	0.636899	SHPK	1
hsa00410	beta-Alanine metabolism - Homo sapiens (human)	1/132	31/9436	0.3543	0.6411	0.636899	ECHS1	1
hsa04981	Folate transport and metabolism - Homo sapiens (human)	1/132	31/9436	0.3543	0.6411	0.636899	MTHFS	1
hsa05417	Lipid and atherosclerosis - Homo sapiens (human)	4/132	216/9436	0.357652	0.6411	0.636899	APOA1/MAPK1/CAMK2D/SELE	4
hsa04211	Longevity regulating pathway - Homo sapiens (human)	2/132	90/9436	0.359659	0.6411	0.636899	CAT/FOXO3	2
hsa00052	Galactose metabolism - Homo sapiens (human)	1/132	32/9436	0.363363	0.6411	0.636899	HK1	1
hsa00630	Glyoxylate and dicarboxylate metabolism - Homo sapiens (human)	1/132	32/9436	0.363363	0.6411	0.636899	CAT	1
hsa00640	Propanoate metabolism - Homo sapiens (human)	1/132	32/9436	0.363363	0.6411	0.636899	ECHS1	1
hsa04215	Apoptosis - multiple species - Homo sapiens (human)	1/132	32/9436	0.363363	0.6411	0.636899	BIRC2	1
hsa04662	B cell receptor signaling pathway - Homo sapiens (human)	2/132	91/9436	0.364713	0.6411	0.636899	RAC2/MAPK1	2
hsa01240	Biosynthesis of cofactors - Homo sapiens (human)	3/132	154/9436	0.365607	0.6411	0.636899	GGH/AK2/COQ6	3
hsa04540	Gap junction - Homo sapiens (human)	2/132	92/9436	0.369753	0.643836	0.639617	MAPK1/GNA11	2
hsa04658	Th1 and Th2 cell differentiation - Homo sapiens (human)	2/132	93/9436	0.374777	0.647362	0.64312	MAPK1/RUNX2	2
hsa04148	Efferocytosis - Homo sapiens (human)	3/132	157/9436	0.377063	0.647362	0.64312	MAPK1/UQCRFS1/CAMK2D	3
hsa04110	Cell cycle - Homo sapiens (human)	3/132	158/9436	0.380873	0.647362	0.64312	ANAPC4/CDK2/TICRR	3
hsa05160	Hepatitis C - Homo sapiens (human)	3/132	159/9436	0.384679	0.647362	0.64312	EIF2AK4/MAPK1/CDK2	3
hsa04657	IL-17 signaling pathway - Homo sapiens (human)	2/132	95/9436	0.384777	0.647362	0.64312	MAPK1/MUC5AC	2
hsa04024	cAMP signaling pathway - Homo sapiens (human)	4/132	226/9436	0.389547	0.649341	0.645086	RAC2/MAPK1/CAMK2D/ATP2B1	4
hsa04713	Circadian entrainment - Homo sapiens (human)	2/132	97/9436	0.394709	0.649341	0.645086	MAPK1/CAMK2D	2
hsa04970	Salivary secretion - Homo sapiens (human)	2/132	97/9436	0.394709	0.649341	0.645086	ATP2B1/MUC5AC	2
hsa03030	DNA replication - Homo sapiens (human)	1/132	36/9436	0.398368	0.649341	0.645086	POLE4	1
hsa01522	Endocrine resistance - Homo sapiens (human)	2/132	99/9436	0.404568	0.649341	0.645086	MAPK1/NCOR1	2
hsa04666	Fc gamma R-mediated phagocytosis - Homo sapiens (human)	2/132	99/9436	0.404568	0.649341	0.645086	RAC2/MAPK1	2
hsa05231	Choline metabolism in cancer - Homo sapiens (human)	2/132	99/9436	0.404568	0.649341	0.645086	RAC2/MAPK1	2
hsa05216	Thyroid cancer - Homo sapiens (human)	1/132	37/9436	0.406816	0.649341	0.645086	MAPK1	1
hsa04960	Aldosterone-regulated sodium reabsorption - Homo sapiens (human)	1/132	38/9436	0.415147	0.658417	0.654103	MAPK1	1
hsa04140	Autophagy - animal - Homo sapiens (human)	3/132	169/9436	0.422402	0.663	0.658655	EIF2AK4/MAPK1/DAPK1	3
hsa00670	One carbon pool by folate - Homo sapiens (human)	1/132	39/9436	0.423361	0.663	0.658655	MTHFS	1
hsa00500	Starch and sucrose metabolism - Homo sapiens (human)	1/132	40/9436	0.431461	0.666575	0.662208	HK1	1
hsa04064	NF-kappa B signaling pathway - Homo sapiens (human)	2/132	105/9436	0.433676	0.666575	0.662208	CSNK2A2/BIRC2	2
hsa04137	Mitophagy - animal - Homo sapiens (human)	2/132	105/9436	0.433676	0.666575	0.662208	CSNK2A2/FOXO3	2
hsa05215	Prostate cancer - Homo sapiens (human)	2/132	106/9436	0.438454	0.669786	0.665397	MAPK1/CDK2	2
hsa04922	Glucagon signaling pathway - Homo sapiens (human)	2/132	107/9436	0.443211	0.672925	0.668515	PCK2/CAMK2D	2
hsa04659	Th17 cell differentiation - Homo sapiens (human)	2/132	109/9436	0.452659	0.678548	0.674101	MAPK1/TGFBR2	2
hsa00071	Fatty acid degradation - Homo sapiens (human)	1/132	43/9436	0.45509	0.678548	0.674101	ECHS1	1
hsa04975	Fat digestion and absorption - Homo sapiens (human)	1/132	43/9436	0.45509	0.678548	0.674101	APOA1	1
hsa03410	Base excision repair - Homo sapiens (human)	1/132	44/9436	0.462748	0.685858	0.681364	POLE4	1
hsa05010	Alzheimer disease - Homo sapiens (human)	6/132	391/9436	0.46811	0.685976	0.681481	PSMB1/MAPK1/DVL2/UQCRFS1/CSNK2A2/NDUFA8	6
hsa05152	Tuberculosis - Homo sapiens (human)	3/132	182/9436	0.470232	0.685976	0.681481	CASP10/MAPK1/CAMK2D	3
hsa04144	Endocytosis - Homo sapiens (human)	4/132	252/9436	0.471092	0.685976	0.681481	PRKCI/NEDD4/GRK3/TGFBR2	4
hsa03050	Proteasome - Homo sapiens (human)	1/132	46/9436	0.477744	0.691618	0.687086	PSMB1	1
hsa03082	ATP-dependent chromatin remodeling - Homo sapiens (human)	2/132	117/9436	0.489521	0.704534	0.699917	YY1/PBRM1	2
hsa00280	Valine, leucine and isoleucine degradation - Homo sapiens (human)	1/132	48/9436	0.492325	0.704534	0.699917	ECHS1	1
hsa05144	Malaria - Homo sapiens (human)	1/132	50/9436	0.506502	0.718242	0.713535	SELE	1
hsa04935	Growth hormone synthesis, secretion and action - Homo sapiens (human)	2/132	122/9436	0.511767	0.718242	0.713535	MAPK1/GNA11	2
hsa00565	Ether lipid metabolism - Homo sapiens (human)	1/132	51/9436	0.513442	0.718242	0.713535	PAFAH1B1	1
hsa04979	Cholesterol metabolism - Homo sapiens (human)	1/132	51/9436	0.513442	0.718242	0.713535	APOA1	1
hsa04973	Carbohydrate digestion and absorption - Homo sapiens (human)	1/132	52/9436	0.520285	0.723749	0.719007	HK1	1
hsa05012	Parkinson disease - Homo sapiens (human)	4/132	271/9436	0.528157	0.730617	0.72583	PSMB1/UQCRFS1/CAMK2D/NDUFA8	4
hsa05202	Transcriptional misregulation in cancer - Homo sapiens (human)	3/132	201/9436	0.536766	0.732063	0.727266	NCOR1/BIRC2/TGFBR2	3
hsa00510	N-Glycan biosynthesis - Homo sapiens (human)	1/132	55/9436	0.540248	0.732063	0.727266	MGAT5	1
hsa00600	Sphingolipid metabolism - Homo sapiens (human)	1/132	55/9436	0.540248	0.732063	0.727266	SGPL1	1
hsa05130	Pathogenic Escherichia coli infection - Homo sapiens (human)	3/132	203/9436	0.543498	0.732063	0.727266	TMED10/MAPK1/CYFIP2	3
hsa04926	Relaxin signaling pathway - Homo sapiens (human)	2/132	130/9436	0.546026	0.732063	0.727266	MAPK1/TGFBR2	2
hsa05169	Epstein-Barr virus infection - Homo sapiens (human)	3/132	204/9436	0.546842	0.732063	0.727266	NEDD4/RUNX2/CDK2	3
hsa05203	Viral carcinogenesis - Homo sapiens (human)	3/132	205/9436	0.550173	0.732558	0.727758	MRPS18B/MAPK1/CDK2	3
hsa01212	Fatty acid metabolism - Homo sapiens (human)	1/132	57/9436	0.553096	0.732558	0.727758	ECHS1	1
hsa00240	Pyrimidine metabolism - Homo sapiens (human)	1/132	58/9436	0.559385	0.736968	0.732139	TK1	1
hsa04270	Vascular smooth muscle contraction - Homo sapiens (human)	2/132	134/9436	0.562523	0.737201	0.73237	MAPK1/GNA11	2
hsa04015	Rap1 signaling pathway - Homo sapiens (human)	3/132	212/9436	0.573084	0.742624	0.737758	RAC2/PRKCI/MAPK1	3
hsa04151	PI3K-Akt signaling pathway - Homo sapiens (human)	5/132	362/9436	0.575554	0.742624	0.737758	PCK2/ITGA6/MAPK1/CDK2/FOXO3	5
hsa04978	Mineral absorption - Homo sapiens (human)	1/132	61/9436	0.577732	0.742624	0.737758	ATP2B1	1
hsa00190	Oxidative phosphorylation - Homo sapiens (human)	2/132	138/9436	0.578591	0.742624	0.737758	UQCRFS1/NDUFA8	2
hsa04371	Apelin signaling pathway - Homo sapiens (human)	2/132	140/9436	0.586463	0.745155	0.740272	MAPK1/CCN2	2
hsa00590	Arachidonic acid metabolism - Homo sapiens (human)	1/132	63/9436	0.58954	0.745155	0.740272	CBR3	1
hsa03420	Nucleotide excision repair - Homo sapiens (human)	1/132	63/9436	0.58954	0.745155	0.740272	POLE4	1
hsa05418	Fluid shear stress and atherosclerosis - Homo sapiens (human)	2/132	142/9436	0.594227	0.745616	0.74073	RAC2/SELE	2
hsa04380	Osteoclast differentiation - Homo sapiens (human)	2/132	143/9436	0.598068	0.745616	0.74073	MAPK1/TGFBR2	2
hsa04927	Cortisol synthesis and secretion - Homo sapiens (human)	1/132	65/9436	0.601021	0.745616	0.74073	GNA11	1
hsa04550	Signaling pathways regulating pluripotency of stem cells - Homo sapiens (human)	2/132	144/9436	0.601883	0.745616	0.74073	MAPK1/DVL2	2
hsa04072	Phospholipase D signaling pathway - Homo sapiens (human)	2/132	149/9436	0.620549	0.760467	0.755484	MAPK1/PTK2B	2
hsa04723	Retrograde endocannabinoid signaling - Homo sapiens (human)	2/132	149/9436	0.620549	0.760467	0.755484	MAPK1/NDUFA8	2
hsa05031	Amphetamine addiction - Homo sapiens (human)	1/132	69/9436	0.623034	0.760467	0.755484	CAMK2D	1
hsa04920	Adipocytokine signaling pathway - Homo sapiens (human)	1/132	70/9436	0.628346	0.76321	0.758209	PCK2	1
hsa05120	Epithelial cell signaling in Helicobacter pylori infection - Homo sapiens (human)	1/132	71/9436	0.633584	0.763411	0.758409	NOD1	1
hsa05016	Huntington disease - Homo sapiens (human)	4/132	311/9436	0.637549	0.763411	0.758409	DNAH3/PSMB1/UQCRFS1/NDUFA8	4
hsa04622	RIG-I-like receptor signaling pathway - Homo sapiens (human)	1/132	72/9436	0.638748	0.763411	0.758409	CASP10	1
hsa04921	Oxytocin signaling pathway - Homo sapiens (human)	2/132	155/9436	0.642059	0.763411	0.758409	MAPK1/CAMK2D	2
hsa05218	Melanoma - Homo sapiens (human)	1/132	73/9436	0.643841	0.763411	0.758409	MAPK1	1
hsa04932	Non-alcoholic fatty liver disease - Homo sapiens (human)	2/132	157/9436	0.649014	0.765898	0.76088	UQCRFS1/NDUFA8	2
hsa04115	p53 signaling pathway - Homo sapiens (human)	1/132	75/9436	0.653813	0.766425	0.761403	CDK2	1
hsa04217	Necroptosis - Homo sapiens (human)	2/132	159/9436	0.655863	0.766425	0.761403	CAMK2D/BIRC2	2
hsa04971	Gastric acid secretion - Homo sapiens (human)	1/132	76/9436	0.658694	0.766425	0.761403	CAMK2D	1
hsa00980	Metabolism of xenobiotics by cytochrome P450 - Homo sapiens (human)	1/132	79/9436	0.672933	0.775742	0.770659	CBR3	1
hsa05140	Leishmaniasis - Homo sapiens (human)	1/132	79/9436	0.672933	0.775742	0.770659	MAPK1	1
hsa00983	Drug metabolism - other enzymes - Homo sapiens (human)	1/132	81/9436	0.682096	0.782682	0.777553	TK1	1
hsa04512	ECM-receptor interaction - Homo sapiens (human)	1/132	89/9436	0.716271	0.818126	0.812765	ITGA6	1
hsa05032	Morphine addiction - Homo sapiens (human)	1/132	91/9436	0.724228	0.823024	0.817631	GRK3	1
hsa05168	Herpes simplex virus 1 infection - Homo sapiens (human)	2/132	182/9436	0.72717	0.823024	0.817631	EIF2AK4/BIRC2	2
hsa04750	Inflammatory mediator regulation of TRP channels - Homo sapiens (human)	1/132	99/9436	0.753904	0.849421	0.843855	CAMK2D	1
hsa04640	Hematopoietic cell lineage - Homo sapiens (human)	1/132	100/9436	0.757383	0.849497	0.843931	ITGA6	1
hsa04613	Neutrophil extracellular trap formation - Homo sapiens (human)	2/132	196/9436	0.764206	0.853192	0.847601	RAC2/MAPK1	2
hsa05146	Amoebiasis - Homo sapiens (human)	1/132	103/9436	0.76753	0.853192	0.847601	GNA11	1
hsa04625	C-type lectin receptor signaling pathway - Homo sapiens (human)	1/132	105/9436	0.77406	0.855275	0.84967	MAPK1	1
hsa04972	Pancreatic secretion - Homo sapiens (human)	1/132	106/9436	0.777256	0.855275	0.84967	ATP2B1	1
hsa05205	Proteoglycans in cancer - Homo sapiens (human)	2/132	204/9436	0.783367	0.855275	0.84967	MAPK1/CAMK2D	2
hsa04620	Toll-like receptor signaling pathway - Homo sapiens (human)	1/132	109/9436	0.786578	0.855275	0.84967	MAPK1	1
hsa04931	Insulin resistance - Homo sapiens (human)	1/132	109/9436	0.786578	0.855275	0.84967	PCK2	1
hsa04010	MAPK signaling pathway - Homo sapiens (human)	3/132	300/9436	0.796037	0.861796	0.85615	RAC2/MAPK1/TGFBR2	3
hsa04726	Serotonergic synapse - Homo sapiens (human)	1/132	115/9436	0.804076	0.866731	0.861052	MAPK1	1
hsa04382	Cornified envelope formation - Homo sapiens (human)	2/132	217/9436	0.811617	0.86735	0.861667	ITGA6/TCHHL1	2
hsa05207	Chemical carcinogenesis - receptor activation - Homo sapiens (human)	2/132	217/9436	0.811617	0.86735	0.861667	MAPK1/KPNA6	2
hsa04660	T cell receptor signaling pathway - Homo sapiens (human)	1/132	122/9436	0.822698	0.875435	0.869699	MAPK1	1
hsa00230	Purine metabolism - Homo sapiens (human)	1/132	128/9436	0.837254	0.887133	0.88132	AK2	1
hsa04714	Thermogenesis - Homo sapiens (human)	2/132	235/9436	0.845337	0.889143	0.883317	UQCRFS1/NDUFA8	2
hsa04728	Dopaminergic synapse - Homo sapiens (human)	1/132	132/9436	0.846293	0.889143	0.883317	CAMK2D	1
hsa04014	Ras signaling pathway - Homo sapiens (human)	2/132	238/9436	0.850398	0.889702	0.883872	RAC2/MAPK1	2
hsa04915	Estrogen signaling pathway - Homo sapiens (human)	1/132	139/9436	0.860928	0.89695	0.891072	MAPK1	1
hsa04936	Alcoholic liver disease - Homo sapiens (human)	1/132	144/9436	0.870526	0.903171	0.897253	FOXO3	1
hsa04141	Protein processing in endoplasmic reticulum - Homo sapiens (human)	1/132	171/9436	0.912062	0.942338	0.936164	UBE2D1	1
hsa05034	Alcoholism - Homo sapiens (human)	1/132	191/9436	0.934021	0.957299	0.951026	MAPK1	1
hsa05167	Kaposi sarcoma-associated herpesvirus infection - Homo sapiens (human)	1/132	196/9436	0.938599	0.957299	0.951026	MAPK1	1
hsa04082	Neuroactive ligand signaling - Homo sapiens (human)	1/132	199/9436	0.941194	0.957299	0.951026	GNA11	1
hsa05206	MicroRNAs in cancer - Homo sapiens (human)	2/132	320/9436	0.94192	0.957299	0.951026	MAPK1/KIF23	2
hsa04081	Hormone signaling - Homo sapiens (human)	1/132	219/9436	0.955917	0.967574	0.961234	GNA11	1
hsa05171	Coronavirus disease - COVID-19 - Homo sapiens (human)	1/132	238/9436	0.966494	0.974319	0.967935	MAPK1	1
hsa04060	Cytokine-cytokine receptor interaction - Homo sapiens (human)	1/132	298/9436	0.985964	0.988807	0.982328	TGFBR2	1
hsa04740	Olfactory transduction - Homo sapiens (human)	2/132	453/9436	0.988807	0.988807	0.982328	CAMK2D/GRK3	2
